# Supplementary material for: The genetic diversity of Strongyloides papillosus in Pakistani goats revealed by whole genome sequencing
Source: Parasit Vectors. 2024 Dec 20;17:527. doi: 10.1186/s13071-024-06626-6 (PMC11662772; doi:10.1186/s13071-024-06626-6)
Supplement: Supplementary file 3 — Supplementary Material 3. Figure 3. ADMIXTURE analyses for k = 3, 7, and 15. [file 13071_2024_6626_MOESM3_ESM.zip]

Archive with 3 entries (3 files):
- Supplementary Figure 3 001.tiff
- Supplementary Figure 3 002.tiff
- Supplementary Figure 3 003.tiff
